# Supplementary material for: The Complete Chloroplast Genome of Ye-Xing-Ba (Scrophularia dentata; Scrophulariaceae), an Alpine Tibetan Herb
Source: PLoS One. 2016 Jul 8;11(7):e0158488. doi: 10.1371/journal.pone.0158488 (PMC4938499; doi:10.1371/journal.pone.0158488)
Supplement: S3 Table — (XLS) [file pone.0158488.s003.xls]

## Sheet: Sheet1
Repeat sequences in the Scrophularia takesimensis chloroplast genome
No.	Size(bp)	Type	Repeat1 start (location)	Repeat2 start (location)	Region
1	30	F	43351(ycf3 intron1)	97778(rps12-trnV-GAC)	LSC; IRb
2	30	F	9407(trnG-UCC*-trnR-UCU)	36080(trnG-GCC-trnfM-CAU)	LSC
3	30	F	38317(psaB)	40541(psaA)	LSC
4	30	F	43351(ycf3 intron1)	118947(ndhA intron)	LSC; SSC
5	30	F	88348(ycf2)	88390(ycf2)	IRb
6	30	F	90761(ycf2)	90815(ycf2)	IRb
7	30	F	90790(ycf2)	90808(ycf2)	IRb
8	30	F	145111(ycf2)	145165(ycf2)	IRa
9	30	F	145131(ycf2)	145167(ycf2)	IRa
10	30	F	147536(ycf2)	147578(ycf2)	IRa
11	32	F	7845(psbI-trnS-GCU*)	35195(psbC-trnS-UGA*)	LSC
12	32	F	46162(rps4-trnT-UGU)	46175(rps4-trnT-UGU)	LSC
13	34	F	90780(ycf2)	90798(ycf2)	IRb
14	34	F	145124(ycf2)	145142(ycf2)	IRa
15	36	F	90760(ycf2)	90778(ycf2)	IRb
16	36	F	145142(ycf2)	145160(ycf2)	IRa
17	39	F	43339(ycf3 intron1)	97766(rps12-trnV-GAC)	LSC; IRb
18	39	F	43339(ycf3 intron1)	118935(ndhA intron)	LSC; SSC
19	40	F	90762(ycf2)	90798(ycf2)	IRb
20	40	F	145118(ycf2)	145154(ycf2)	IRa
21	41	F	97764(rps12-trnV-GAC)	118933(ndhA intron)	IRb; SSC
22	30	P	7847(psbI-trnS-GCU*)	45032(trnS-GGA*-rps4)	LSC
23	30	P	43351(ycf3 intron1)	138148(trnV-GAC-rps12)	LSC; IRa
24	30	P	35197(psbC-trnS-UGA)	45032(trnS-GGA*-rps4)	LSC
25	30	P	46167(rps4-trnT-UGU)	46177(rps4-trnT-UGU)	LSC
26	30	P	88348(ycf2)	147536(ycf2)	IRb; IRa
27	30	P	88390(ycf2)	147578(ycf2)	IRb; IRa
28	30	P	90761(ycf2)	145111(ycf2)	IRb; IRa
29	30	P	90790(ycf2)	145118(ycf2)	IRb; IRa
30	30	P	90808(ycf2)	145136(ycf2)	IRb; IRa
31	30	P	90815(ycf2)	145165(ycf2)	IRb; IRa
32	31	P	46180(rps4-trnT-UGU)	46180(rps4-trnT-UGU)	LSC
33	31	P	46165(rps4-trnT-UGU)	46165(rps4-trnT-UGU)	LSC
34	32	P	74710(psbH-petB)	74710(psbH-petB)	LSC
35	34	P	90780(ycf2)	145124(ycf2)	IRb; IRa
36	34	P	90798(ycf2)	145142(ycf2)	IRb; IRa
37	36	P	90760(ycf2)	145142(ycf2)	IRb; IRa
38	36	P	90778(ycf2)	145160(ycf2)	IRb; IRa
39	39	P	43339(ycf3 intron1)	138151(trnV-GAC-rps12)	LSC; IRa
40	40	P	90762(ycf2)	145118(ycf2)	IRb; IRa
41	40	P	90798(ycf2)	145154(ycf2)	IRb; IRa
42	41	P	118933(ndhA intron)	138151(trnV-GAC-rps12)	SSC; IRa
43	44	P	73880(psbT-psbN)	73880(psbT-psbN)	LSC
44	30	C	46164(rps4-trnT-UGU)	46178(rps4-trnT-UGU)	LSC
45	30	C	46180(rps4-trnT-UGU)	46183(rps4-trnT-UGU)	LSC
47	32	C	46180(rps4-trnT-UGU)	46181(rps4-trnT-UGU)	LSC
46	32	R	46180(rps4-trnT-UGU)	46180(rps4-trnT-UGU)	LSC
48	39	R	46167(rps4-trnT-UGU)	46167(rps4-trnT-UGU)	LSC
			*part in the gene
