# Supplementary material for: The Complete Chloroplast Genome of Ye-Xing-Ba (Scrophularia dentata; Scrophulariaceae), an Alpine Tibetan Herb
Source: PLoS One. 2016 Jul 8;11(7):e0158488. doi: 10.1371/journal.pone.0158488 (PMC4938499; doi:10.1371/journal.pone.0158488)
Supplement: S4 Table — (XLS) [file pone.0158488.s004.xls]

## Sheet: Sheet1
Simple sequence repeats in the Scrophularia takesimensis chloroplast genome
Repeat unit	Number of repeat units	Number of SSRs	SSR start	SSR-containing region	Region
A	15	1	81278	rpl16 intron	LSC
	14	1	68787	IGS(rpl20-rps12)	LSC
	12	2	43988	ycf3 intron1	LSC
			46852	IGS(trnT-UGU-trnL-UAA)	LSC
	11	6	15987	IGS(rps2-rpoC2)	LSC
			36292	IGS(trnG-GCC-trnfM-CAU)	LSC
			43971	ycf3 intron1	LSC
			109088	ndhF	SSC
			134034	trnI-GAU intron	IRa
			137796	IGS(trnV-GAC-rps12)	IRa
	10	4	30087	IGS(psbM-trnD-GUC)	LSC
			62906	IGS(petA-psbJ)	LSC
			68043	IGS(rps18-rpl20)	LSC
			74711	petB intron	LSC
T	13	3	59699	IGS(psaI-ycf4)	LSC
			74733	petB intron	LSC
			80076	IGS(rps8-rpl14)	LSC
	12	1	8447	IGS(trnS-GCU-trnG-UCC)	LSC
	11	7	18190	rpoC2	LSC
			46005	IGS(rps4-trnT-UGU)	LSC
			77668	rpoA	LSC
			79562	IGS(infA-rps8)	LSC
			98151	IGS(rps12-trnV-GAC)	IRb
			101913	trnI-GAU intron	IRb
			124498	ycf1	SSC
	10	8	307	IGS(trnH-GUG-psbA)	LSC
			12733	IGS(atpF-atpH)	LSC
			12751	IGS(atpF-atpH)	LSC
			14130	IGS(atpH-atpI)	LSC
			54497	atpB	LSC
			59040	IGS(accD-psaI)	LSC
			69095	IGS(rpl20-rps12)	LSC
			124775	ycf1	SSC
AT	6	1	42105	IGS(psaA-ycf3)	LSC
	5	1	19569	rpoC2	LSC
TA	8	1	46198	IGS(rps4-trnT-UGU)	LSC
	7	1	46181	IGS(rps4-trnT-UGU)	LSC
	6	1	8004	IGS(trnS-GCU-trnG-UCC)	LSC
	5	1	122423	IGS(rps15-ycf1)	SSC
TTA	4	1	118	IGS(trnH-GUG-psbA)	LSC
ATA	4	1	54551	IGS(atpB*-rbcL)	LSC
GTCT	3	1	10812	atpA	LSC
GAAA	3	1	60921	IGS(ycf4-cemA)	LSC
AATA	3	1	114489	ndhD	SSC
TTGATC	3	1	18836	rpoC2	LSC
